# Supplementary material for: The Role of Pelvic Reirradiation in the Treatment of Locally Recurrent Rectal Cancer: A Systematic Review
Source: Biomedicines. 2026 May 25;14(6):1194. doi: 10.3390/biomedicines14061194 (PMC13296516; doi:10.3390/biomedicines14061194)
Supplement: Supplementary file 1 [file biomedicines-14-01194-s001.zip]

Archive with 1 entries (1 files):
- biomedicines-4216132-supplementary.pdf
